# Supplementary material for: Neomycin Exhibits Immunomodulatory and Antiviral Activity Against Influenza B Virus
Source: Viruses. 2026 Apr 7;18(4):444. doi: 10.3390/v18040444 (PMC13120434; doi:10.3390/v18040444)
Supplement: Supplementary file 1 [file viruses-18-00444-s001.zip]

Archive with 1 entries (1 files):
- viruses-4226113-supplementary.pdf
